# Supplementary material for: Binding of regulatory proteins to nucleosomes is modulated by dynamic histone tails
Source: Nat Commun. 2021 Sep 6;12:5280. doi: 10.1038/s41467-021-25568-6 (PMC8421395; doi:10.1038/s41467-021-25568-6)
Supplement: Supplementary file 4 — Source data [file 41467_2021_25568_MOESM4_ESM.xlsx]

## Sheet: Figure 1b
Tail Type	# of unbinding events
H2A_N	162
H2A_C	347
H2B	161
H3	19
H4	148

## Sheet: Figure1c
Tail Type	Residence Time (ns)
H2A_C	10
H2A_C	10
H2A_C	10
H2A_C	10
H2A_C	10
H2A_C	10
H2A_C	10
H2A_C	10.2
H2A_C	10.2
H2A_C	10.2
H2A_C	10.2
H2A_C	10.2
H2A_C	10.2
H2A_C	10.2
H2A_C	10.2
H2A_C	10.4
H2A_C	10.4
H2A_C	10.4
H2A_C	10.4
H2A_C	10.4
H2A_C	10.4
H2A_C	10.4
H2A_C	10.4
H2A_C	10.6
H2A_C	10.8
H2A_C	10.8
H2A_C	10.8
H2A_C	10.8
H2A_C	10.8
H2A_C	10.8
H2A_C	10.8
H2A_C	10.8
H2A_C	102
H2A_C	102.8
H2A_C	103.2
H2A_C	1040.6
H2A_C	105.8
H2A_C	1066.4
H2A_C	107
H2A_C	107.6
H2A_C	108.4
H2A_C	108.4
H2A_C	108.4
H2A_C	108.6
H2A_C	11
H2A_C	11
H2A_C	11.2
H2A_C	11.2
H2A_C	11.2
H2A_C	11.2
H2A_C	11.2
H2A_C	11.2
H2A_C	11.4
H2A_C	11.4
H2A_C	11.4
H2A_C	11.4
H2A_C	11.6
H2A_C	11.6
H2A_C	11.6
H2A_C	11.8
H2A_C	11.8
H2A_C	112.4
H2A_C	1141.8
H2A_C	115.6
H2A_C	116.8
H2A_C	12
H2A_C	12
H2A_C	12
H2A_C	12
H2A_C	12
H2A_C	12.2
H2A_C	12.2
H2A_C	12.2
H2A_C	12.2
H2A_C	12.2
H2A_C	12.2
H2A_C	12.4
H2A_C	12.4
H2A_C	12.6
H2A_C	12.6
H2A_C	12.6
H2A_C	12.6
H2A_C	12.8
H2A_C	12.8
H2A_C	120.2
H2A_C	122.8
H2A_C	1259.2
H2A_C	128.6
H2A_C	129.6
H2A_C	13
H2A_C	13.2
H2A_C	13.2
H2A_C	13.4
H2A_C	13.4
H2A_C	13.6
H2A_C	13.6
H2A_C	13.8
H2A_C	13.8
H2A_C	131.6
H2A_C	133.6
H2A_C	134.6
H2A_C	136
H2A_C	137
H2A_C	138.4
H2A_C	14
H2A_C	14.2
H2A_C	14.2
H2A_C	14.2
H2A_C	14.6
H2A_C	14.8
H2A_C	14.8
H2A_C	14.8
H2A_C	141.4
H2A_C	144.4
H2A_C	1451.6
H2A_C	147.2
H2A_C	15
H2A_C	15
H2A_C	15
H2A_C	15.4
H2A_C	15.4
H2A_C	15.4
H2A_C	15.4
H2A_C	15.4
H2A_C	15.4
H2A_C	15.6
H2A_C	15.8
H2A_C	15.8
H2A_C	151
H2A_C	152.8
H2A_C	153.2
H2A_C	154.8
H2A_C	16
H2A_C	16.2
H2A_C	16.2
H2A_C	16.2
H2A_C	16.4
H2A_C	16.4
H2A_C	16.6
H2A_C	16.6
H2A_C	16.6
H2A_C	16.8
H2A_C	167
H2A_C	17
H2A_C	17
H2A_C	17.2
H2A_C	17.2
H2A_C	17.6
H2A_C	17.8
H2A_C	17.8
H2A_C	1774
H2A_C	179.8
H2A_C	18
H2A_C	18
H2A_C	18.4
H2A_C	18.4
H2A_C	18.4
H2A_C	18.6
H2A_C	18.6
H2A_C	18.8
H2A_C	19
H2A_C	19.2
H2A_C	19.2
H2A_C	19.2
H2A_C	19.4
H2A_C	19.4
H2A_C	19.8
H2A_C	19.8
H2A_C	19.8
H2A_C	192.8
H2A_C	194
H2A_C	194.4
H2A_C	20.2
H2A_C	20.4
H2A_C	20.4
H2A_C	20.6
H2A_C	20.6
H2A_C	20.8
H2A_C	204.8
H2A_C	207.4
H2A_C	209
H2A_C	21
H2A_C	21.2
H2A_C	21.2
H2A_C	21.4
H2A_C	21.4
H2A_C	22.2
H2A_C	22.4
H2A_C	22.8
H2A_C	220.6
H2A_C	221.4
H2A_C	222.2
H2A_C	223.4
H2A_C	224.2
H2A_C	2259.4
H2A_C	23
H2A_C	23.4
H2A_C	230.2
H2A_C	24
H2A_C	24.2
H2A_C	24.6
H2A_C	245.4
H2A_C	245.6
H2A_C	249.6
H2A_C	25
H2A_C	25.6
H2A_C	25.8
H2A_C	257.4
H2A_C	258
H2A_C	26
H2A_C	26.2
H2A_C	26.2
H2A_C	26.4
H2A_C	26.4
H2A_C	26.4
H2A_C	26.6
H2A_C	260.6
H2A_C	260.8
H2A_C	260.8
H2A_C	262.6
H2A_C	27
H2A_C	27.2
H2A_C	27.4
H2A_C	27.8
H2A_C	276.8
H2A_C	28
H2A_C	28.2
H2A_C	28.4
H2A_C	28.6
H2A_C	28.8
H2A_C	285.8
H2A_C	288.4
H2A_C	29
H2A_C	29.6
H2A_C	29.8
H2A_C	30
H2A_C	30.2
H2A_C	30.6
H2A_C	30.8
H2A_C	301.8
H2A_C	31
H2A_C	31
H2A_C	31.4
H2A_C	31.6
H2A_C	32.2
H2A_C	32.2
H2A_C	32.4
H2A_C	32.4
H2A_C	32.4
H2A_C	32.8
H2A_C	33
H2A_C	33.2
H2A_C	34.2
H2A_C	34.4
H2A_C	34.8
H2A_C	34.8
H2A_C	345.2
H2A_C	36
H2A_C	36.4
H2A_C	365.6
H2A_C	367
H2A_C	368.6
H2A_C	37
H2A_C	37.8
H2A_C	38
H2A_C	38.8
H2A_C	39.4
H2A_C	39.6
H2A_C	40
H2A_C	40
H2A_C	40.6
H2A_C	401.2
H2A_C	41
H2A_C	415.8
H2A_C	42
H2A_C	42.2
H2A_C	42.2
H2A_C	42.8
H2A_C	43.2
H2A_C	43.2
H2A_C	447.2
H2A_C	45
H2A_C	45
H2A_C	45.4
H2A_C	45.4
H2A_C	45.8
H2A_C	450
H2A_C	46.6
H2A_C	460.4
H2A_C	49
H2A_C	49.2
H2A_C	50.6
H2A_C	509
H2A_C	51
H2A_C	51.6
H2A_C	51.6
H2A_C	511.2
H2A_C	52.8
H2A_C	53
H2A_C	53.2
H2A_C	53.8
H2A_C	535
H2A_C	54.2
H2A_C	54.4
H2A_C	57
H2A_C	57.2
H2A_C	58.2
H2A_C	584.8
H2A_C	588.2
H2A_C	59.6
H2A_C	59.6
H2A_C	59.6
H2A_C	59.6
H2A_C	60.6
H2A_C	61.2
H2A_C	61.6
H2A_C	61.8
H2A_C	610.2
H2A_C	62.4
H2A_C	63.8
H2A_C	631.8
H2A_C	64
H2A_C	647.6
H2A_C	65.2
H2A_C	66
H2A_C	675.8
H2A_C	677
H2A_C	68
H2A_C	68.8
H2A_C	69.2
H2A_C	69.2
H2A_C	71.8
H2A_C	72.8
H2A_C	729.2
H2A_C	74.8
H2A_C	75.4
H2A_C	75.4
H2A_C	75.6
H2A_C	77.2
H2A_C	78.6
H2A_C	79.8
H2A_C	792.6
H2A_C	799.4
H2A_C	80
H2A_C	83
H2A_C	83.8
H2A_C	86.4
H2A_C	86.8
H2A_C	87.8
H2A_C	90.8
H2A_C	93.2
H2A_C	94
H2A_C	94.6
H2A_C	96.2
H2A_C	97.6
H2A_C	975
H2A_C	98.8
H2A_C	983.6
H2A_C	99.8
H2A_N	10
H2A_N	10
H2A_N	10
H2A_N	10.4
H2A_N	10.6
H2A_N	106.8
H2A_N	1069.2
H2A_N	107
H2A_N	11
H2A_N	11
H2A_N	11.2
H2A_N	11.2
H2A_N	11.2
H2A_N	11.2
H2A_N	11.4
H2A_N	11.4
H2A_N	11.4
H2A_N	11.8
H2A_N	11.8
H2A_N	114.2
H2A_N	1170.4
H2A_N	119.6
H2A_N	12
H2A_N	12.2
H2A_N	12.2
H2A_N	12.2
H2A_N	12.6
H2A_N	1258.4
H2A_N	13
H2A_N	13
H2A_N	13
H2A_N	13
H2A_N	13.4
H2A_N	13.6
H2A_N	13.6
H2A_N	13.8
H2A_N	13.8
H2A_N	130.6
H2A_N	1303.2
H2A_N	132.8
H2A_N	137
H2A_N	14
H2A_N	14.2
H2A_N	14.4
H2A_N	14.4
H2A_N	14.4
H2A_N	14.6
H2A_N	14.6
H2A_N	140.8
H2A_N	141.8
H2A_N	1453.4
H2A_N	15
H2A_N	15.2
H2A_N	15.4
H2A_N	15.6
H2A_N	15.8
H2A_N	153.8
H2A_N	16
H2A_N	16.4
H2A_N	16.4
H2A_N	16.6
H2A_N	16.8
H2A_N	16.8
H2A_N	160
H2A_N	161
H2A_N	168.4
H2A_N	168.4
H2A_N	17.2
H2A_N	17.4
H2A_N	17.4
H2A_N	17.6
H2A_N	170
H2A_N	172
H2A_N	18
H2A_N	18.2
H2A_N	18.2
H2A_N	181
H2A_N	19.6
H2A_N	191
H2A_N	193.2
H2A_N	20.8
H2A_N	200.8
H2A_N	21
H2A_N	21.2
H2A_N	21.4
H2A_N	21.4
H2A_N	214.8
H2A_N	226.4
H2A_N	228.6
H2A_N	2281.8
H2A_N	2376
H2A_N	24
H2A_N	24.2
H2A_N	24.4
H2A_N	25
H2A_N	25.2
H2A_N	25.4
H2A_N	251.4
H2A_N	26.2
H2A_N	26.2
H2A_N	26.4
H2A_N	26.4
H2A_N	260.8
H2A_N	27.2
H2A_N	27.2
H2A_N	27.6
H2A_N	28.2
H2A_N	2823.8
H2A_N	29.4
H2A_N	29.8
H2A_N	2992.2
H2A_N	30.2
H2A_N	3066.2
H2A_N	31.2
H2A_N	31.8
H2A_N	32.8
H2A_N	331
H2A_N	338.2
H2A_N	3385.6
H2A_N	34.4
H2A_N	34.8
H2A_N	340
H2A_N	3489.2
H2A_N	35.6
H2A_N	358.6
H2A_N	36
H2A_N	36.8
H2A_N	37.8
H2A_N	38.2
H2A_N	38.6
H2A_N	39.6
H2A_N	39.8
H2A_N	403.4
H2A_N	406
H2A_N	41.4
H2A_N	41.6
H2A_N	411
H2A_N	42.8
H2A_N	4446.4
H2A_N	45.8
H2A_N	477.8
H2A_N	48.4
H2A_N	48.6
H2A_N	480.2
H2A_N	4800.2
H2A_N	485.8
H2A_N	49.2
H2A_N	49.6
H2A_N	51
H2A_N	51.2
H2A_N	52.2
H2A_N	52.4
H2A_N	539
H2A_N	54.4
H2A_N	553.4
H2A_N	56.2
H2A_N	56.4
H2A_N	57
H2A_N	57
H2A_N	58.8
H2A_N	61
H2A_N	631.8
H2A_N	69.2
H2A_N	69.6
H2A_N	69.8
H2A_N	69.8
H2A_N	70
H2A_N	71
H2A_N	73.4
H2A_N	81.6
H2A_N	82.6
H2A_N	82.6
H2A_N	89.2
H2A_N	915.8
H2B	10
H2B	10
H2B	10.6
H2B	10.6
H2B	10.6
H2B	10.6
H2B	10.8
H2B	101
H2B	1057.6
H2B	106.6
H2B	107.4
H2B	1086
H2B	11
H2B	11.2
H2B	11.2
H2B	11.2
H2B	11.4
H2B	11.6
H2B	11.8
H2B	110.8
H2B	113.6
H2B	114
H2B	12.2
H2B	12.2
H2B	12.2
H2B	1209.6
H2B	1235.2
H2B	129.4
H2B	13
H2B	13.2
H2B	13.8
H2B	131.2
H2B	136
H2B	1381.6
H2B	139.6
H2B	14.2
H2B	14.4
H2B	14.8
H2B	140.4
H2B	1425.2
H2B	145.4
H2B	147
H2B	149.8
H2B	15.2
H2B	15.4
H2B	15.4
H2B	15.6
H2B	15.6
H2B	15.6
H2B	15.8
H2B	15.8
H2B	155.6
H2B	157.6
H2B	16.2
H2B	16.8
H2B	160.6
H2B	167.6
H2B	169.2
H2B	17.6
H2B	17.6
H2B	1719
H2B	18.2
H2B	18.2
H2B	181.2
H2B	1884.6
H2B	19.2
H2B	190
H2B	194.8
H2B	195.6
H2B	1999
H2B	20
H2B	20
H2B	206.2
H2B	21.4
H2B	2109.6
H2B	2195
H2B	22.2
H2B	22.4
H2B	22.4
H2B	22.8
H2B	22.8
H2B	2277
H2B	23
H2B	23.6
H2B	23.8
H2B	24.2
H2B	24.6
H2B	24.8
H2B	252.6
H2B	2528
H2B	26.2
H2B	26.4
H2B	26.4
H2B	27
H2B	270.6
H2B	28
H2B	283
H2B	288.4
H2B	29.6
H2B	292.2
H2B	298
H2B	30.6
H2B	30.6
H2B	30.8
H2B	308
H2B	309
H2B	31
H2B	31.2
H2B	312.4
H2B	318
H2B	32.2
H2B	32.2
H2B	32.6
H2B	327.4
H2B	334.6
H2B	337
H2B	34.6
H2B	34.6
H2B	35
H2B	359.4
H2B	36.2
H2B	36.8
H2B	375.2
H2B	3915.8
H2B	41.2
H2B	41.6
H2B	411.8
H2B	43
H2B	4347.6
H2B	44
H2B	44
H2B	44.6
H2B	45.4
H2B	464.8
H2B	468.2
H2B	480.4
H2B	50.2
H2B	51
H2B	513.6
H2B	52.6
H2B	52.8
H2B	52.8
H2B	521.8
H2B	529.8
H2B	530.4
H2B	579
H2B	604.6
H2B	614.6
H2B	620
H2B	626
H2B	63.6
H2B	65
H2B	67.2
H2B	69.4
H2B	70.4
H2B	71.6
H2B	715.4
H2B	744
H2B	75.2
H2B	76.8
H2B	78.8
H2B	80.4
H2B	81
H2B	82.8
H2B	82.8
H2B	87.4
H2B	92.8
H2B	93.6
H2B	95.6
H2B	95.6
H2B	97.6
H2B	985.6
H2B	99.8
H3	113
H3	115.4
H3	120.6
H3	13.6
H3	151
H3	17.8
H3	1759.6
H3	1833.2
H3	19.8
H3	23
H3	2405.8
H3	26.6
H3	2965.8
H3	35.6
H3	366.2
H3	3707
H3	371.6
H3	3799.4
H3	3933.6
H3	3951.2
H3	4031
H3	41.6
H3	4295.2
H3	4299.4
H3	4300.2
H3	4660.8
H3	47.8
H3	4799.8
H3	514
H3	696
H3	72.8
H4	10
H4	10
H4	10.2
H4	10.4
H4	10.4
H4	10.6
H4	10.6
H4	10.6
H4	10.6
H4	10.8
H4	11
H4	11
H4	11
H4	11.2
H4	11.4
H4	11.6
H4	111.2
H4	112.2
H4	1153.8
H4	1156.2
H4	12.2
H4	12.2
H4	12.4
H4	12.8
H4	122.2
H4	123.8
H4	129.8
H4	1291.2
H4	13
H4	13.2
H4	13.4
H4	13.4
H4	1313.2
H4	132.2
H4	132.6
H4	134.8
H4	137
H4	14.8
H4	141.2
H4	1467.8
H4	15
H4	15.8
H4	15.8
H4	152.8
H4	155.4
H4	16.2
H4	16.6
H4	16.6
H4	161.8
H4	17.4
H4	17.4
H4	17.6
H4	17.8
H4	171.4
H4	1710
H4	1734.4
H4	179.8
H4	18.4
H4	18.6
H4	18.6
H4	18.8
H4	184
H4	1931.6
H4	205.8
H4	21.4
H4	210
H4	213
H4	2148.4
H4	218.2
H4	22.2
H4	22.2
H4	22.6
H4	22.8
H4	23.4
H4	23.8
H4	24.2
H4	24.8
H4	244.8
H4	25.8
H4	2500.6
H4	26.2
H4	26.4
H4	26.6
H4	2647.6
H4	27.2
H4	28.2
H4	280.6
H4	286.6
H4	29.6
H4	29.8
H4	298.8
H4	30.6
H4	309.2
H4	31.4
H4	31.6
H4	32.2
H4	33
H4	336.6
H4	35.6
H4	36.6
H4	36.8
H4	3641
H4	367.6
H4	37.4
H4	37.6
H4	3747.6
H4	379.8
H4	38
H4	38.8
H4	384
H4	39.4
H4	409.4
H4	41
H4	419.2
H4	42.4
H4	423.4
H4	4299.4
H4	43
H4	45.4
H4	457
H4	468
H4	4799.4
H4	48.8
H4	50.4
H4	52.2
H4	52.4
H4	523.6
H4	53.2
H4	53.8
H4	54
H4	540.8
H4	547
H4	55.6
H4	56.2
H4	57.4
H4	57.6
H4	58.2
H4	58.4
H4	59
H4	59.8
H4	596.6
H4	606.4
H4	63.4
H4	66.6
H4	66.8
H4	66.8
H4	70
H4	74.8
H4	74.8
H4	79
H4	841.6
H4	85.8
H4	881.8
H4	89.2
H4	91.4
H4	92.4
H4	92.6
H4	94
H4	97.2
H4	99

## Sheet: Figure1d
Tail Type	Binding Free Energy (kcal/mol)
H2A_N	-2.02
H2A_C	-1.34
H2B	-2.49
H3	-4.14
H4	-2.58

## Sheet: Figure 2a
DNA Location	Mean number of contacts between H2A tail and DNA	Standard error (H2A tail)	Mean number of contacts between H2B tail and DNA	Standard error (H2B tail)	Mean number of contacts between H3 tail and DNA	Standard error (H3 tail)	Mean number of contacts between H4 tail and DNA	Standard error (H4 tail)
0	1.33515	0.159889	0	0	0.608205	0.261774	0.00128846	0.00211487
1	1.18438	0.232186	0	0	0.766969	0.268286	0.00313096	0.00735383
2	1.00599	0.359368	0	0	0.935538	0.411442	0.00185538	0.00423569
3	0.745864	0.188215	0	0	0.709014	0.242306	0.0134902	0.0232575
4	1.02434	0.302391	0	0	1.00477	0.337826	0.162243	0.30799
5	1.11347	0.444849	0	0	1.01922	0.336821	0.196799	0.292999
6	0.524326	0.229761	0	0	2.23047	0.633367	0.495233	0.444077
7	0.026684	0.0190724	0	0	2.12319	0.49965	0.402038	0.282379
8	0.001005	0.00138066	0	0	2.10692	0.503408	0.408352	0.235006
9	0	0	0	0	1.42631	0.291526	0.697701	0.312762
10	0.00176519	0.000648539	0.0018425	0.000742413	3.26372	0.601714	1.23704	0.511531
11	3.86538e-05	9.0788e-05	0.00247384	0.00101919	4.72973	0.616677	2.31936	0.892357
12	0	0	0.000115961	4.75687e-05	4.39504	0.792844	2.05493	0.574905
13	0	0	0	0	2.54461	0.496676	1.44377	0.410835
14	0	0	0.0195202	0.00770914	2.27207	0.712441	3.0508	0.779304
15	0	0	0.0639205	0.0239308	3.2126	0.660425	3.84625	0.841817
16	0	0	0.10144	0.0542807	2.04834	0.528655	7.23477	0.996901
17	0	0	0.137775	0.0589551	0.616631	0.419561	4.5579	0.685184
18	0	0	0.205574	0.0684605	0.598413	0.512317	4.75389	0.592353
19	0	0	0.537108	0.260086	0.941349	0.399931	5.24735	0.712681
20	0	0	1.14944	0.413975	1.14821	0.480041	6.81279	0.914828
21	0	0	1.10997	0.411839	0.81079	0.364454	10.2309	1.26503
22	0	0	0.877016	0.325417	0.389089	0.180366	9.28758	1.05302
23	0	0	0.461784	0.21324	0.0347884	0.0161441	4.61192	0.689276
24	0	0	0.812207	0.238318	0.00155904	0.000723494	4.12139	0.67108
25	0	0	1.08875	0.300074	0	0	6.42164	1.20242
26	0	0	1.18839	0.361956	0	0	4.58177	1.11668
27	0	0	2.06356	0.310224	0	0	1.91796	0.446989
28	0	0	1.57182	0.29079	0	0	0.939236	0.375103
29	0	0	1.79993	0.349905	0	0	0.874504	0.284782
30	0	0	1.85028	0.381066	0	0	1.02268	0.274895
31	0.00999845	0.0233295	4.84663	0.781685	0	0	1.15925	0.33903
32	0.0549271	0.127261	4.92281	0.752659	0	0	0.804863	0.257818
33	0.05494	0.127748	3.20492	0.537992	0	0	0.689004	0.197641
34	0.0530073	0.0814852	3.31976	0.583926	0	0	0.515539	0.153767
35	0.408983	0.540936	3.33606	0.461588	0	0	0.511429	0.177621
36	0.623035	0.608271	4.22631	0.637335	0	0	0.207081	0.0725405
37	0.938515	0.454022	1.28005	0.188417	0	0	0.0627094	0.0225053
38	1.5711	0.393145	0.554798	0.103735	0	0	3.86538e-05	1.42016e-05
39	5.04767	0.621879	0.494782	0.109459	0	0	0	0
40	9.49257	0.865514	0.495787	0.0886533	0	0	0	0
41	19.9533	1.51073	0.824795	0.137703	0	0	0	0
42	18.7128	1.20876	0.637363	0.149376	0	0	0	0
43	11.7869	0.785989	0.361155	0.126514	0	0	0	0
44	7.61641	0.693632	0.663106	0.155617	0	0	0	0
45	6.33161	0.730567	1.2342	0.26363	0	0	0	0
46	4.55511	0.765373	2.46869	0.520207	0	0	0	0
47	0.886667	0.331893	4.14565	0.636729	0	0	0	0
48	0.402592	0.22981	2.47493	0.502963	0	0	0	0
49	0.244047	0.154183	1.11829	0.369063	0	0	0	0
50	0.164163	0.0895901	0.494859	0.25213	0	0	0	0
51	0.178349	0.0963206	1.06085	0.528213	0	0	0	0
52	0.222028	0.1565	2.02398	0.62223	0.000386538	0.00090788	0.000206154	0.000273103
53	0.239551	0.214336	1.81438	0.543885	0.0115704	0.0270847	6.4423e-05	2.36693e-05
54	0.0659048	0.0929657	1.39706	0.367219	0.00641653	0.0149492	0	0
55	0.0195588	0.0440138	1.158	0.325863	0.000798846	0.000632665	0.000103077	3.78709e-05
56	0.00271865	0.00159714	1.03578	0.281077	0.0544246	0.016978	0.0115317	0.00423681
57	0.00238365	0.00165099	1.49901	0.498317	0.356865	0.110829	0.0848451	0.0303743
58	9.01922e-05	0.000211839	1.28639	0.457765	0.5268	0.162589	0.0488327	0.0154326
59	0	0	0.509857	0.159044	0.619389	0.341829	0.00626192	0.00192605
60	0	0	0.531039	0.166395	0.9573	0.501524	0.0186054	0.00671538
61	0	0	0.586701	0.193467	1.79059	0.532512	0.0731201	0.0265553
62	0	0	0.400673	0.229481	3.36116	0.684283	0.0327269	0.0113334
63	0.0127815	0.00342864	0.397181	0.338438	3.71725	0.851954	0.00235788	0.00194563
64	0.0542055	0.0113794	0.226125	0.271302	2.53512	0.616621	0.000193269	0.00045394
65	0.0790857	0.0248687	0.225622	0.189664	2.6684	0.589916	0	0
66	0.0938644	0.0295765	0.199054	0.0800636	3.14201	0.620701	0	0
67	0.34791	0.0728621	0.116142	0.0472822	4.55895	0.816196	9.01922e-05	9.23096e-05
68	1.03703	0.242142	0.00324692	0.00132628	5.30713	1.03682	0.000618461	0.000179683
69	1.63471	0.307787	0	0	4.70146	0.64052	0.000309231	0.000113613
70	1.71626	0.356875	0	0	4.80884	0.586782	0	0
71	1.70332	0.260613	0	0	4.33403	0.850146	0.000141731	5.20725e-05
72	1.56592	0.249641	0	0	5.99398	1.08487	0.0124336	0.00397695
73	2.05115	0.328618	0	0	6.47862	0.691322	0.0184121	0.0236033
74	3.173	0.443118	0	0	6.1529	0.970883	0.00416173	0.00950018
75	3.83646	0.434152	0	0	3.67325	0.66989	0	0
76	2.65723	0.523272	0	0	3.88981	0.65116	1.28846e-05	3.02627e-05
77	1.67846	0.283961	0	0	3.30883	0.718139	0	0
78	1.20785	0.181124	0	0	2.30185	0.536208	0.0001675	0.000393415
79	0.504123	0.131852	0	0	2.18537	0.453501	0	0
80	0.142865	0.0373739	0	0	2.24834	0.690234	0.000154615	0.000363152
81	0.0289388	0.00737412	0	0	2.26327	0.650324	0.000399423	0.000938143
82	0.00158481	0.00229923	0	0	2.61914	0.914034	0.000115961	0.000272364
83	0	0	0	0	2.6795	1.07519	0	0
84	1.28846e-05	5.97929e-06	0	0	1.70493	0.816454	0	0
85	0.000128846	5.97929e-05	0	0	1.47995	0.480208	0	0
86	0	0	0	0	0.986961	0.512186	0	0
87	0	0	0	0	0.442329	0.3944	0	0
88	0	0	0	0	0.319925	0.343339	0	0
89	0	0	0	0	0.225468	0.164764	0	0
90	0	0	0	0	0.139527	0.116579	0	0
91	0	0	0	0	0.125432	0.0671837	0	0
92	0	0	0	0	0.0733392	0.0252098	0	0
93	0	0	0	0	0.0214786	0.00757735	0	0

## Sheet: Figure 2c
DNA Location	Change of DNA SASA (H2A Tail)	standard error (H2A tail)	Change of DNA SASA (H2B Tail)	standard error (H2B tail)	Change of DNA SASA (H3 Tail)	standard error (H3 tail)	Change of DNA SASA (H4 Tail)	standard error (H4 tail)
0	11.1537	1.35677	0	0	4.28485	1.56545	0.00733109	0.0120046
1	10.3504	1.79443	0	0	4.8916	1.55763	0.0282917	0.0624213
2	5.45041	1.51575	0	0	6.26873	2.40298	0.0196897	0.0357119
3	3.51119	0.736596	0	0	4.80221	1.64563	0.15456	0.274484
4	8.63126	1.94455	0	0	6.79563	2.28913	0.723046	1.14802
5	7.04754	1.75405	0	0	5.43482	1.69461	1.09195	1.20676
6	3.88503	1.35043	0	0	13.4465	3.3571	2.67951	2.3122
7	0.33635	0.183592	0	0	14.7783	2.96759	1.98551	1.40907
8	0.0225042	0.0271558	0	0	11.9717	2.48103	2.78948	1.48934
9	0	0	0	0	9.86319	1.8887	4.32963	1.7652
10	0.00796484	0.00309296	0.0164748	0.0112351	17.3667	2.74174	7.62105	2.7826
11	0	0	0.0234378	0.0119408	28.7225	3.35834	13.7872	4.36901
12	0	0	0.00131579	0.000849694	28.3724	4.36638	12.7603	3.52725
13	0	0	0.000510048	0.000209842	16.2228	2.72513	7.94532	2.12748
14	0	0	0.282405	0.111567	14.6367	3.13562	16.374	4.03288
15	0	0	1.03706	0.379461	19.9058	3.09925	23.3018	4.36307
16	0	0	1.16241	0.428239	14.2324	3.13424	40.0708	5.06372
17	0	0	1.40418	0.487465	4.01642	1.67122	17.6203	2.52074
18	0	0	1.47726	0.474472	3.15828	1.90505	23.7354	3.04446
19	0	0	4.19255	1.52015	4.84474	1.95298	26.4289	3.51483
20	0	0	8.22121	2.13645	5.30034	2.05116	39.5093	4.62412
21	0	0	8.69113	2.41586	3.91597	1.70893	54.1571	5.88572
22	0	0	7.05281	1.91987	2.0652	0.944976	53.5196	5.66861
23	0	0	4.70331	1.52011	0.304887	0.139976	23.2616	3.20886
24	0	0	5.68038	1.43609	0.0112435	0.00522753	23.6378	3.41563
25	0	0	7.80922	1.91266	0	0	38.5737	6.02808
26	0	0	8.5996	2.3052	0	0	26.0611	5.36388
27	0	0	12.3619	1.78788	0	0	12.8037	2.87653
28	0	0	11.9282	1.86276	0	0	6.85065	2.08729
29	0	0	11.3645	1.91932	0	0	4.27148	1.26744
30	0	0	10.2676	1.87285	0	0	6.22293	1.55807
31	0.0894065	0.206245	29.3895	4.30978	0	0	6.24571	1.7614
32	0.447058	1.00008	34.9058	4.61771	0	0	4.26469	1.4581
33	0.30576	0.679296	19.4921	2.95044	0	0	3.10296	0.848976
34	0.29701	0.356212	20.7069	3.22637	0	0	2.85401	0.787261
35	1.79767	2.03601	19.9317	2.46321	0	0	2.47532	0.84728
36	2.86781	2.22226	26.2588	3.65985	0	0	1.42182	0.496746
37	7.20783	2.7626	11.7824	1.61951	0	0	0.388001	0.137428
38	10.1962	1.48618	4.16099	0.680462	0	0	0.00164971	0.000607384
39	23.8482	2.14549	3.51253	0.678926	0	0	0	0
40	51.6554	3.62454	4.24696	0.640517	0	0	0.000427748	0.000157487
41	99.9873	5.76448	7.30138	0.897416	0	0	0	0
42	87.6538	4.79503	6.19409	1.12346	0	0	0	0
43	54.2434	3.03143	3.8783	0.897561	0	0	0	0
44	40.3277	3.33233	4.97781	0.910502	0	0	0	0
45	38.0139	3.32871	8.40965	1.38494	0	0	0	0
46	28.1128	2.86577	18.3954	3.05143	0	0	0	0
47	6.09605	1.75283	27.4787	3.60396	0	0	0	0
48	2.4115	1.12951	17.9339	2.72036	0	0	0	0
49	1.18515	0.576726	8.96174	2.25622	0	0	0	0
50	1.17359	0.648784	4.59564	2.05164	0	0	0	0
51	1.23638	0.653368	7.11729	2.98061	0	0	0	0
52	1.05932	0.71418	15.3941	3.78189	0.00436171	0.0102202	0.0060648	0.00161379
53	1.10787	1.02069	12.8406	3.34095	0.0810278	0.183597	0.00373135	0.0013738
54	0.336278	0.331403	8.63736	1.91014	0.0634728	0.142745	0.000309994	0.000114133
55	0.113468	0.148591	7.80862	1.83394	0.00767161	0.0148502	0.000350093	0.000128896
56	0.0277458	0.0165239	9.8852	2.39038	0.410578	0.137047	0.0999189	0.0363896
57	0.0264971	0.0175637	10.0285	2.37858	2.39528	0.762292	0.625937	0.206293
58	0.00143961	0.00323485	7.96429	2.64077	3.87273	1.15525	0.415812	0.130581
59	0	0	3.83092	1.26436	3.63011	1.54881	0.0692976	0.0218084
60	0	0	3.44032	1.0466	4.50693	1.73921	0.123284	0.0396959
61	0	0	4.65622	1.45655	9.86734	2.41604	0.59028	0.206019
62	0.000178942	6.58823e-05	2.87471	1.66263	21.0347	3.79388	0.278668	0.0948824
63	0.111124	0.0276333	1.9446	1.64091	20.618	4.26506	0.0262157	0.026881
64	0.610488	0.123841	1.50471	1.24435	18.0642	3.5233	0.00437577	0.0102532
65	0.862096	0.248995	1.12061	0.923507	17.0821	3.70751	0	0
66	0.891469	0.246872	0.839096	0.33378	16.2178	3.25982	0	0
67	2.64216	0.573712	0.641152	0.259759	27.2792	4.42068	0.00206955	0.00106162
68	6.93997	1.42925	0.0265634	0.0110377	29.0074	4.49227	0.00563531	0.00170703
69	11.9437	1.93636	0	0	34.3371	3.73325	0.000541367	0.000199319
70	12.9112	2.02622	0	0	30.5822	3.01514	0	0
71	10.6376	1.53958	0	0	25.2375	3.87733	0.00187169	0.000711067
72	9.84014	1.5048	0	0	30.8369	4.87095	0.0836614	0.0269223
73	15.9362	1.92825	0	0	41.1089	3.9689	0.118439	0.114608
74	20.6344	2.26255	0	0	32.9621	4.67736	0.0330767	0.0583711
75	25.6496	2.4553	0	0	24.8017	3.82222	0.00120959	0.00283428
76	17.2808	2.6011	0	0	23.6308	3.78089	0.000270685	0.000634259
77	10.566	1.61393	0	0	21.6637	4.04477	0.000364831	0.00085486
78	8.23351	1.20735	0	0	16.1314	3.4465	0	0
79	4.14893	0.893421	0	0	12.8253	2.75397	0.000482087	0.00112961
80	1.37929	0.327095	0	0	14.8104	4.11697	0.00336309	0.00788028
81	0.298004	0.0790175	0	0	15.2846	4.03983	0.000235378	0.00055153
82	0.023098	0.0298569	0	0	14.2787	4.10409	0.00260996	0.00611557
83	0	0	0	0	12.3659	4.55149	0	0
84	0	0	0	0	8.56587	3.4862	0	0
85	0	0	0	0	7.39737	2.3872	0	0
86	0	0	0	0	5.51105	2.43738	0	0
87	0	0	0	0	2.53427	1.75381	0	0
88	0	0	0	0	1.8496	1.3463	0	0
89	0	0	0	0	1.26993	0.580201	0	0
90	0	0	0	0	0.872717	0.615059	0	0
91	0	0	0	0	0.774912	0.480423	0	0
92	0	0	0	0	0.400948	0.133545	0	0
93	0	0	0	0	0.228142	0.0801078	0	0

## Sheet: Figure 2d
DNA Location	Percentage of frames with more than 20% DNA SASA decrease
0	0.051259
1	0.0532503
2	0.063335
3	0.0452852
4	0.0970581
5	0.100013
6	0.126799
7	0.179728
8	0.143435
9	0.124936
10	0.163284
11	0.232143
12	0.324897
13	0.196107
14	0.213965
15	0.289697
16	0.363823
17	0.182618
18	0.197842
19	0.193217
20	0.320144
21	0.418422
22	0.377184
23	0.189684
24	0.240429
25	0.29657
26	0.263104
27	0.229252
28	0.158595
29	0.0999486
30	0.0960303
31	0.216341
32	0.251606
33	0.148446
34	0.189877
35	0.161421
36	0.190069
37	0.0698869
38	0.0813849
39	0.155961
40	0.322906
41	0.752634
42	0.7324
43	0.584211
44	0.326182
45	0.307425
46	0.264388
47	0.230023
48	0.136883
49	0.075668
50	0.0281346
51	0.0413669
52	0.0835046
53	0.0675103
54	0.0502312
55	0.0516444
56	0.0429728
57	0.0498458
58	0.0915982
59	0.0432297
60	0.0193345
61	0.0651336
62	0.159108
63	0.125064
64	0.0950026
65	0.100976
66	0.0858813
67	0.210881
68	0.234712
69	0.293679
70	0.323741
71	0.274345
72	0.254818
73	0.364915
74	0.353417
75	0.285971
76	0.237474
77	0.196364
78	0.100141
79	0.0663541
80	0.0844039
81	0.0812564
82	0.0887076
83	0.0864594
84	0.0543422
85	0.0528006
86	0.0161228
87	0.00777235
88	0.0065519
89	0.00790082
90	0.00301901
91	0.0018628
92	0.000770812
93	6.42343e-05

## Sheet: Figure 3c
DNA Location	Mean number of contacts	Standard error
-93	0	0
-92	0	0
-91	0	0
-90	0	0
-89	0	0
-88	0	0
-87	0.0116279	0.0116279
-86	0.0813953	0.0813953
-85	0	0
-84	0	0
-83	1.19767	0.89026
-82	0.418605	0.301599
-81	0.337209	0.191909
-80	0.0232558	0.0232558
-79	0.0348837	0.0348837
-78	0.418605	0.266438
-77	0.616279	0.366582
-76	0.0697674	0.0431036
-75	0.0348837	0.0258781
-74	0.139535	0.0846055
-73	0.0348837	0.0348837
-72	0.0348837	0.0258781
-71	0.325581	0.125363
-70	1.06977	0.488945
-69	0.302326	0.142356
-68	0.116279	0.0956204
-67	0.430233	0.152983
-66	0.651163	0.249633
-65	0.360465	0.175763
-64	0.604651	0.390825
-63	1.17442	0.499574
-62	1.15116	0.512102
-61	0.988372	0.462106
-60	0.534884	0.265529
-59	0.593023	0.252147
-58	0.709302	0.280154
-57	0.406977	0.135774
-56	0.116279	0.105159
-55	0.174419	0.152671
-54	0.0348837	0.0348837
-53	0.186047	0.174669
-52	0.639535	0.573208
-51	0.302326	0.279764
-50	0.186047	0.186047
-49	0.255814	0.255814
-48	0.232558	0.232558
-47	0.104651	0.104651
-46	0.0116279	0.0116279
-45	0	0
-44	0	0
-43	0	0
-42	0	0
-41	0	0
-40	0.0116279	0.0116279
-39	0.0348837	0.0258781
-38	0	0
-37	0.116279	0.0956204
-36	0.27907	0.126676
-35	0.0232558	0.0232558
-34	0.0930233	0.0820862
-33	0.406977	0.132716
-32	0.569767	0.230707
-31	0.348837	0.141099
-30	0.104651	0.104651
-29	0.127907	0.127907
-28	0.0465116	0.0326947
-27	0.27907	0.198249
-26	0.872093	0.467492
-25	0.872093	0.291135
-24	2.22093	0.548945
-23	3.73256	0.959426
-22	3.82558	0.94734
-21	5.09302	1.14784
-20	3.72093	0.929624
-19	4.23256	1.21084
-18	3.06977	0.901707
-17	1.75581	0.545078
-16	0.953488	0.301799
-15	0.127907	0.0806887
-14	0.0116279	0.0116279
-13	0.255814	0.181336
-12	0.44186	0.192617
-11	0.27907	0.145757
-10	0.139535	0.0600109
-9	0.0581395	0.0478102
-8	0.0348837	0.0348837
-7	0.313953	0.22453
-6	0.616279	0.616279
-5	0.139535	0.139535
-4	0	0
-3	0	0
-2	0	0
-1	0	0
0	0.0813953	0.0813953
1	0.0697674	0.0697674
2	0.151163	0.0883307
3	0.837209	0.445024
4	0.162791	0.0990522
5	0.267442	0.151079
6	0.639535	0.616444
7	0.802326	0.338509
8	0.953488	0.540534
9	1.59302	0.938372
10	0.732558	0.393318
11	0.895349	0.379008
12	0.348837	0.13816
13	1.12791	0.586859
14	0.569767	0.258132
15	0.5	0.213594
16	1.5	0.3585
17	2.7907	0.704513
18	3.69767	0.802027
19	2.77907	0.712676
20	3.66279	1.07955
21	5.44186	1.22788
22	3.9186	0.984033
23	3.2907	0.880689
24	2.16279	0.596584
25	0.930233	0.288299
26	0.5	0.198317
27	0.395349	0.247161
28	0.790698	0.461994
29	0.104651	0.0619542
30	0	0
31	0.290698	0.197707
32	0.337209	0.235444
33	0.116279	0.0833935
34	0.313953	0.22453
35	0.383721	0.290369
36	0.174419	0.129391
37	0.139535	0.098084
38	0.174419	0.174419
39	0.0813953	0.0813953
40	0.0232558	0.0232558
41	0	0
42	0	0
43	0.162791	0.162791
44	0.267442	0.267442
45	0.290698	0.290698
46	0.523256	0.523256
47	0.488372	0.488372
48	0.406977	0.406977
49	0.0465116	0.0465116
50	0	0
51	0	0
52	0	0
53	0.0116279	0.0116279
54	0	0
55	0	0
56	0.0813953	0.0528662
57	0.348837	0.15229
58	0.360465	0.180373
59	0.197674	0.14685
60	0.639535	0.303609
61	0.813953	0.425748
62	0.965116	0.680679
63	0.348837	0.182525
64	0.267442	0.13582
65	0.360465	0.236199
66	0.290698	0.216214
67	0.290698	0.192091
68	0.383721	0.204042
69	0.44186	0.226557
70	0.55814	0.20299
71	0.476744	0.183987
72	0.27907	0.101495
73	0.674419	0.273019
74	0.244186	0.134313
75	0.186047	0.103973
76	0.639535	0.340159
77	0.22093	0.0912014
78	0.534884	0.21737
79	0.848837	0.448593
80	0.360465	0.193543
81	0.488372	0.255578
82	0.290698	0.182599
83	0.639535	0.348894
84	0.732558	0.384524
85	0.581395	0.335931
86	1.09302	0.53945
87	0.139535	0.0760927
88	0.372093	0.250333
89	0.709302	0.424253
90	0.302326	0.183498
91	0.162791	0.109545
92	0.244186	0.147886
93	0.0465116	0.0465116

## Sheet: Figure 3d
PDB ID	The fraction of interface overlap between tail-DNA and partner-DNA binding interfaces
4zux	1
6buz	1
6hts	1
6r25	1
6wkr	1
7at8	1
7c0m	1
7k6p	1
7k6q	1
5z3o	0.909091
6iro	0.909091
6k1p	0.909091
6vz4	0.909091
5x0y	0.9
6kw5	0.9
5z3v	0.888889
6r8z	0.875
6r90	0.875
6r92	0.875
6s01	0.875
6r8y	0.857143
6jyl	0.833333
5z3t	0.818182
5z3u	0.818182
6iy3	0.818182
6c0w	0.8
7crr	0.8
7bxt	0.785714
6iy2	0.769231
5z3l	0.75
6ftx	0.75
6kw4	0.75
6muo	0.75
6w5n	0.75
6g0l	0.73913
6mup	0.736842
6ne3	0.733333
6uxw	0.727273
6yov	0.714286
7cro	0.714286
5o9g	0.692308
6pwf	0.692308
6kiv	0.666667
6kix	0.666667
6kiz	0.666667
6r1u	0.666667
7ccr	0.666667
6r91	0.625
7crq	0.583333
6gen	0.578947
4r8p	0.571429
7crp	0.571429
6gej	0.555556
6ryr	0.55
6kw3	0.538462
6ryu	0.538462
6kiu	0.5
6nzo	0.5
6px3	0.5
6pwv	0.484848
6z6p	0.444444
6pwx	0.423077
6pww	0.407407
3tu4	0.4
6a5p	0.4
7bwd	0.333333
7k7g	0.333333
6j4w	0.321429
6fml	0.296296
6vyp	0.285714
6i84	0.25
5x0x	0.230769
6pa7	0.2
6y5d	0.2
6a5o	0.105263
3mvd	0.1
5hq2	0
6kiw	0
6t90	0
6ugm	0
6uh5	0
6ven	0
6usj	0
6x0n	0
6y5e	0
7ccq	0

## Sheet: Figure 5a
H2A tail	Residue number	Mean number of contacts (unmodified_Tail)	Mean number of contacts (Arg_Ala_mutations)	Mean number of contacts (Acetylation)	Mean number of contacts (Methylation)	Mean number of contacts (Phosphorylation)
	1	7.95789	5.47287	9.31477	10.0709	0.265167
	2	4.00286	2.54015	5.3663	5.3352	0.524858
	3	15.8535	1.34917	11.7652	15.0483	6.84333
	4	2.53582	1.78655	1.54088	4.13177	1.32986
	5	4.43409	3.22811	3.11268	4.82599	3.36042
	6	4.02852	3.37055	1.18573	5.66903	4.27919
	7	0.953843	1.01738	0.140968	1.31743	1.37057
	8	1.04657	1.02031	0.186708	1.60011	1.49934
	9	1.99377	4.1693	1.12613	4.80457	2.41522
	10	2.63049	1.54483	0.7	3.31527	2.09271
	11	12.2228	1.53715	12.0408	14.2005	10.862
	12	2.59252	0.997682	3.12547	2.3125	2.90925
	13	10.0681	7.29068	7.69441	10.548	7.9377
	119	0.708013	1.1963	1.4302	0.833674	0.954397
	120	0.774738	2.70559	1.3608	0.985594	1.05574
	121	0.37296	0.793297	0.196046	0.286003	0.365462
	122	1.71494	3.74358	1.26401	2.29382	2.2923
	123	2.09611	3.99655	2.20404	2.3362	3.10829
	124	7.09088	8.95628	4.46967	8.35506	9.31579
	125	3.65954	3.73256	1.61159	3.84088	3.93213
	126	5.69001	4.64831	1.08625	7.64013	4.49543
	127	2.29353	2.06951	1.09293	2.76158	2.22788
	128	2.86867	2.24731	2.09596	3.44533	2.84894
H2B tail	Residue number	Mean number of contacts (unmodified_Tail)		Mean number of contacts (Acetylation)	Mean number of contacts (Methylation)	Mean number of contacts (Phosphorylation)
	1	7.15404		1.64219	5.65003	2.42388
	2	5.95255		2.52388	9.22845	2.73138
	3	3.96727		1.00975	3.73558	0.17287
	4	0.876392		0.211043	0.872529	0.0915474
	5	0.555588		0.46603	1.31936	0.45417
	6	0.716581		0.192365	0.836628	0.385844
	7	0.347166		0.126971	0.615724	0.27696
	8	2.47239		1.45812	3.95133	1.91577
	9	5.26094		0.713701	3.28189	1.89241
	10	1.01877		0.573938	1.51488	0.322722
	11	2.1197		0.974483	2.86083	0.277551
	12	4.43118		0.308248	3.48857	1.89239
	13	3.84173		1.39936	2.61995	1.64047
	14	0.994341		0.195478	0.334992	0.295524
	15	0.61904		0.0703022	0.235469	0.449125
	16	1.61938		0.304567	0.731538	1.12658
	17	3.79908		0.290298	2.46944	3.29284
	18	2.47857		0.521586	0.869893	2.02111
	19	1.86364		1.57521	1.72783	1.22697
	20	4.019		1.02352	2.85685	3.60268
	21	2.94398		2.58787	2.03672	3.54831
	22	0.404141		0.694638	0.262827	0.638196
	23	1.5897		1.63386	0.722472	1.64054
H3 Tail	Residue number	Mean number of contacts (unmodified_Tail)	Mean number of contacts (Arg_Ala_mutations)	Mean number of contacts (Acetylation)	Mean number of contacts (Methylation)	Mean number of contacts (Phosphorylation)
	1	6.62777	6.75424	7.19464	6.65662	3.12395
	2	17.9189	2.93629	17.5986	17.9052	12.2017
	3	5.33953	2.83865	4.58453	4.28032	0.357055
	4	3.09852	6.32806	2.15467	5.15178	2.27048
	5	3.92273	2.60788	2.9638	4.4905	1.59891
	6	2.73581	1.69298	1.02075	2.30845	1.34597
	7	0.417504	1.38862	0.436992	0.514565	0.821563
	8	8.70238	0.374347	8.24774	9.27803	7.34731
	9	4.88839	4.01584	1.40173	2.79209	1.6262
	10	2.35623	1.4975	0.6606	1.49652	0.149989
	11	2.82005	0.690457	0.954738	1.19305	0.971484
	12	1.58722	0.592956	0.382686	1.1	0.895615
	13	1.51434	1.01927	0.350829	1.23181	0.833015
	14	7.43905	4.26419	0.774415	5.92468	3.4706
	15	1.12277	0.354851	0.242763	0.555147	0.556896
	16	0.766102	0.454465	0.123586	1.43595	0.488366
	17	10.1809	0.575983	4.94372	11.8053	7.78916
	18	2.15031	1.91547	2.56858	3.20641	3.28743
	19	0.996568	0.853988	0.538764	2.38673	1.23967
	20	0.637494	0.075142	0.208884	0.329152	0.275528
	21	0.518567	0.112497	0.0449898	0.188571	0.444126
	22	1.49586	0.345399	0.232311	0.602908	1.18971
	23	3.1869	1.52352	0.934151	2.81057	3.14438
	24	0.527181	0.290775	0.194797	0.319882	0.777778
	25	0.482001	0.367235	0.308998	0.755101	0.791116
	26	12.0975	0.920813	6.5189	10.016	6.45558
	27	4.68451	4.3668	1.04217	5.7579	1.63456
	28	1.7661	1.96583	0.570666	2.0688	0.27496
	29	0.688287	0.150329	0.0979096	0.257691	0.0219268
	30	0.35787	0.162236	0.203363	0.36928	0.157987
	31	0.485296	0.189275	0.351579	0.509248	0.130152
	32	1.55125	0.334992	0.381572	0.553329	0.287889
	33	0.456775	0.12554	0.092888	0.253738	0.113111
	34	0.737716	0.148989	0.16394	0.554601	0.101522
	35	1.27446	0.128993	0.545649	0.578119	0.376392
	36	8.38589	5.82704	4.09859	8.30568	7.03549
H4_Tail	Residue number	Mean number of contacts (unmodified_Tail)	Mean number of contacts (Arg_Ala_mutations)	Mean number of contacts (Acetylation)	Mean number of contacts (Methylation)	Mean number of contacts (Phosphorylation)
	1	9.54082	9.42109	10.7379	7.55385	0.538082
	2	4.07772	4.06476	4.17862	5.00375	1.3968
	3	8.5012	3.11838	13.2397	18.3591	10.3738
	4	2.33698	2.97819	2.16146	3.5992	1.63072
	5	5.62272	6.11543	2.46442	10.9641	4.85324
	6	1.99918	1.45492	1.65344	2.90907	2.77226
	7	2.27521	1.37189	0.859055	2.45665	1.85876
	8	3.83944	3.03088	0.949693	5.83206	3.06351
	9	1.28412	0.995206	0.369166	0.940945	1.36476
	10	1.3263	0.693592	0.311157	0.339423	1.13695
	11	0.779715	1.13545	0.36369	0.610066	1.09516
	12	3.51452	2.83074	0.62963	1.56026	6.89321
	13	1.2933	1.33667	0.459327	0.627812	1.39609
	14	2.07695	1.36517	0.399318	0.499409	1.34763
	15	1.08056	1.03772	0.231629	0.51561	1.07339
	16	3.1704	2.99561	2.28384	1.9377	3.44817
	17	7.3423	8.92945	6.72263	9.1003	6.91054
	18	1.11295	1.92913	0.772552	0.89741	2.59068
	19	6.54038	6.94767	5.53315	5.13456	6.16514
	20	2.34751	1.52911	1.61754	3.02095	2.65715

## Sheet: Figure 5b
Mean number of contacts between DNA and unmodified tails										Mean number of contacts between DNA and tails upon Arg_Ala_mutations										Mean number of contacts between DNA and tails upon Acetylation										Mean number of contacts between DNA and tails upon Methylation										Mean number of contacts between DNA and tails upon Phosphorylation
DNA Location	Mean number of contacts between H2A tail and DNA	Standard error (H2A tail)	Mean number of contacts between H2B tail and DNA	Standard error (H2B tail)	Mean number of contacts between H3 tail and DNA	Standard error (H3 tail)	Mean number of contacts between H4 tail and DNA	Standard error (H4 tail)		DNA Location	Mean number of contacts between H2A tail and DNA	Standard error (H2A tail)	Mean number of contacts between H2B tail and DNA	Standard error (H2B tail)	Mean number of contacts between H3 tail and DNA	Standard error (H3 tail)	Mean number of contacts between H4 tail and DNA	Standard error (H4 tail)		DNA Location	Mean number of contacts between H2A tail and DNA	Standard error (H2A tail)	Mean number of contacts between H2B tail and DNA	Standard error (H2B tail)	Mean number of contacts between H3 tail and DNA	Standard error (H3 tail)	Mean number of contacts between H4 tail and DNA	Standard error (H4 tail)		DNA Location	Mean number of contacts between H2A tail and DNA	Standard error (H2A tail)	Mean number of contacts between H2B tail and DNA	Standard error (H2B tail)	Mean number of contacts between H3 tail and DNA	Standard error (H3 tail)	Mean number of contacts between H4 tail and DNA	Standard error (H4 tail)		DNA Location	Mean number of contacts between H2A tail and DNA	Standard error (H2A tail)	Mean number of contacts between H2B tail and DNA	Standard error (H2B tail)	Mean number of contacts between H3 tail and DNA	Standard error (H3 tail)	Mean number of contacts between H4 tail and DNA	Standard error (H4 tail)
0	1.3865	0.167924	0	0	0.0122699	0.00500619	0.0113611	0.00887705		0	0.91252	0.246938	0	0	0	0	0	0		0	0.856169	0.285888	0	0	0	0	0	0		0	0.620768	0.152593	0	0	2.0818	0.868987	0	0		0	0.74574	0.234944	0	0	0.62713	0.315113	0	0
1	1.52727	0.436295	0	0	0.0713474	0.0399433	0.0302204	0.0354194		1	0.645649	0.189996	0	0	0	0	0	0		1	0.619177	0.175185	0	0	0.0147694	0.0173103	0.000454442	0.000285714		1	0.610998	0.251631	0	0	1.419	0.795946	0	0		1	0.56419	0.219384	0	0	0.993183	0.55035	0	0
2	1.65474	0.603279	0	0	0.110657	0.0554361	0.0153374	0.017976		2	0.440923	0.234477	0	0	0.00295387	0.00185714	0	0		2	0.613383	0.391873	0	0	0.0745285	0.0860269	0.00102249	0.000642857		2	0.36753	0.21504	0	0	2.43331	1.47496	0	0		2	0.324813	0.145774	0	0	1.16871	0.588961	0	0
3	1.08691	0.440192	0	0	0.38798	0.332178	0.00284026	0.00163483		3	0.253238	0.15156	0	0	0.0521472	0.0314774	0	0		3	0.662236	0.478808	0	0	0.0737332	0.0864181	0	0		3	0.159623	0.0773472	0	0	1.84367	1.15618	0	0		3	0.173142	0.110767	0	0	0.816973	0.526662	0	0
4	1.58407	0.855341	0	0	1.54488	0.906805	0.0499886	0.0267942		4	0.450579	0.256269	0	0	0.0595319	0.0352819	0	0		4	0.518064	0.236209	0	0	0.034424	0.0403462	0	0		4	0.227903	0.0970182	0	0	0.872983	0.54622	0	0		4	0.152579	0.0713238	0	0	0.76244	0.375742	0	0
5	2.98773	1.56866	0	0	2.09271	1.12077	0.179164	0.11293		5	2.44172	1.10761	0	0	0.0235174	0.0131482	0	0		5	0.547944	0.213823	0	0	0.220064	0.25726	0.00374915	0.00235714		5	0.438423	0.265088	0	0	0.428085	0.262165	0	0		5	0.20643	0.0928083	0	0	0.566917	0.28756	0	0
6	1.07646	0.647003	0	0	3.8055	2.00834	0.893888	0.532827		6	2.51068	1.24157	0	0	0.338446	0.196093	0	0		6	0.640877	0.315356	0	0	1.2212	1.38638	0.0180641	0.0113571		6	0.207907	0.117436	0	0	1.0643	0.538971	0	0		6	0.111793	0.0697019	0	0	1.11338	0.545147	0	0
7	0.0202227	0.0177993	0	0	3.02908	1.56628	0.797092	0.500454		7	0.168144	0.0863013	0	0	0.655874	0.299401	0	0		7	0.110089	0.0623944	0	0	0.820041	0.523364	0.00352193	0.00221429		7	0.0163599	0.0152226	0	0	2.17996	1.46294	0	0		7	0.00522608	0.00427668	0	0	1.78323	0.730651	0	0
8	0	0	0	0	4.61691	2.32851	0.711202	0.440492		8	0.00329471	0.00179257	0	0	2.37526	1.08877	0	0		8	0.0285162	0.0162333	0	0	1.08078	0.65578	0.0102249	0.00546294		8	0.00352193	0.00412783	0	0	1.83242	1.45214	0	0		8	0	0	0	0	1.8581	0.589951	0	0
9	0	0	0	0	2.68223	1.20946	0.834015	0.482628		9	0.000113611	7.14286e-05	0	0	1.78618	0.851409	0.00340832	0.00171117		9	0	0	0	0	0.920359	0.687654	0.0363554	0.0283719		9	0.00238582	0.00279627	0	0	1.28925	1.14819	0	0		9	0	0	0	0	1.35265	0.569376	0	0
10	0	0	0	0	2.48319	1.56838	1.93513	1.10598		10	0	0	0	0	3.21041	1.3215	0.0882754	0.0430356		10	0	0	0	0	0.512724	0.250772	0.371166	0.200303		10	0	0	0	0	1.40093	0.68073	0.0124972	0.00881469		10	0	0	0	0	2.495	0.684048	0.0723699	0.079258
11	0	0	0	0	2.60566	1.23126	3.44717	1.77711		11	0	0	0	0	4.51261	1.5004	0.439786	0.2412		11	0	0	0	0	2.22222	1.12566	2.01863	1.17779		11	0	0	0	0	2.99693	1.05834	0.0858896	0.060759		11	0	0	0	0	2.93422	0.895868	0.346739	0.212161
12	0	0	0	0	4.28039	2.16655	3.77221	2.07309		12	0	0	0	0	4.39298	1.62158	0.368325	0.178031		12	0	0	0	0	2.79357	1.69246	2.84117	1.30015		12	0	0	0	0	3.09043	1.48057	0.075551	0.0552951		12	0	0	0	0	3.36196	1.23249	0.81686	0.602969
13	0	0	0	0	2.87207	1.40666	2.21313	1.25292		13	0	0	0	0	3.1052	1.3138	0.668257	0.253868		13	0	0	0	0	1.23801	0.914987	2.86549	1.28061		13	0	0	0	0	1.39798	0.7867	0.0557828	0.0436251		13	0	0	0	0	1.70598	0.597312	0.669961	0.538153
14	0	0	0	0	3.8723	2.79591	1.89002	0.842087		14	0	0	0.00931606	0.00992643	1.38878	0.445173	1.92184	0.636215		14	0	0	0	0	0.464894	0.302028	2.12259	0.842165		14	0	0	0.0281754	0.0177143	0.598614	0.300439	0.758691	0.586402		14	0	0	0	0	1.37753	0.621048	2.13349	1.17135
15	0	0	0.00499886	0.00585885	3.59259	2.17574	4.16883	1.17946		15	0	0	0.0324926	0.03477	1.33742	0.587783	2.96887	0.991613		15	0	0	0	0	0.906839	0.596446	4.80482	1.77611		15	0	0	0.186094	0.117	1.00534	0.399828	2.78971	1.20783		15	0	0	0	0	0.7621	0.491271	5.40548	2.45639
16	0	0	0.0466939	0.0480471	3.37026	1.72592	6.7596	1.71656		16	0	0	0.0507839	0.045438	1.42388	0.61761	8.5643	1.85159		16	0	0	0.000454442	0.000285714	1.21336	1.09062	5.61395	2.81076		16	0	0	0.426494	0.263874	1.68541	0.982632	7.80107	1.76688		16	0	0	0.00102249	0.000572147	1.70416	1.51245	7.30811	2.38826
17	0	0	0.0444217	0.0477906	1.00738	0.466487	3.29141	1.06274		17	0	0	0.0680527	0.05962	0.423426	0.182853	5.41229	1.13647		17	0	0	0.00159055	0.000840936	0.53431	0.598825	2.20495	1.22721		17	0	0	0.598728	0.359748	0.885481	0.605905	3.76517	0.895887		17	0	0	0.00795274	0.00498826	1.05431	0.81411	4.08691	1.25416
18	0	0	0.0719155	0.0631794	0.771529	0.43012	2.56589	0.877924		18	0	0	0.0777096	0.0536567	0.0569189	0.0263407	5.3539	1.25841		18	0	0	0.00931606	0.00530479	0.212338	0.240452	1.06169	0.425641		18	0	0	0.642013	0.395551	0.178255	0.183783	3.72381	0.890191		18	0	0	0.0760055	0.0806674	0.339014	0.280337	3.44274	0.972751
19	0	0	0.312315	0.293714	2.01318	1.26402	2.41809	0.808136		19	0	0	0.156101	0.106221	0.0733924	0.0378284	5.16087	0.931396		19	0	0	0.00658941	0.00313033	0.197342	0.231292	0.846739	0.306161		19	0	0	0.578959	0.356875	0.620541	0.678946	7.17485	2.13769		19	0	0	0.0844126	0.0909327	0.397751	0.381727	3.37401	1.00313
20	0	0	0.708362	0.439694	2.56112	1.60767	4.2646	1.30974		20	0	0	0.380368	0.231737	0.0683935	0.0452004	5.93933	1.59033		20	0	0	0.00727107	0.00280206	0.385821	0.451132	1.88787	0.91588		20	0	0	0.695751	0.408886	1.36344	1.21089	11.2047	3.03352		20	0	0	0.100659	0.0981938	0.369802	0.29979	4.62145	0.963702
21	0	0	1.24233	0.946477	2.05817	1.29236	6.19314	1.71322		21	0	0	0.531243	0.328211	0.0272665	0.0204909	6.47262	1.46233		21	0	0	0.0715746	0.0431418	0.371961	0.433822	4.79459	1.49372		21	0	0	0.662463	0.331955	0.394683	0.330591	15.8755	2.78069		21	0	0	0.210066	0.145884	0.282549	0.291702	8.42138	1.94824
22	0	0	0.541922	0.316444	1.00875	0.634214	5.03647	1.36164		22	0	0	0.323676	0.228526	0.00874801	0.010253	6.82254	2.43032		22	0	0	0.145421	0.0783469	0.0386276	0.045273	5.41604	1.30425		22	0	0	0.957169	0.378861	0	0	10.6925	1.71525		22	0	0	0.283799	0.15327	0.155306	0.178939	7.67416	1.49485
23	0	0	0.432402	0.324668	0.0682799	0.0429286	1.51852	0.937939		23	0	0	0.331175	0.247959	0.000681663	0.000798935	3.08771	1.18979		23	0	0	0.14599	0.056028	0	0	1.8623	0.867755		23	0	0	0.592706	0.322983	0	0	6.87685	1.66493		23	0	0	0.352534	0.200766	0.00852079	0.00998668	3.4883	0.971829
24	0	0	0.748239	0.518252	0.0126108	0.00792857	2.39332	1.26449		24	0	0	0.339127	0.233559	0	0	3.76426	2.13763		24	0	0	0.135197	0.0423851	0	0	1.37276	0.714565		24	0	0	0.350034	0.154861	0	0	5.48466	1.45649		24	0	0	0.238469	0.129489	0.000113611	0.000133156	3.52215	1.10706
25	0	0	1.07441	0.646993	0	0	5.37367	2.90235		25	0	0	1.03329	0.670266	0	0	2.04317	1.2388		25	0	0	1.03772	1.00923	0	0	1.73881	0.697201		25	0	0	0.488298	0.183582	0	0	4.07703	1.20962		25	0	0	0.23506	0.122151	0.000568053	0.000665779	3.27312	1.25512
26	0	0	0.984435	0.47732	0	0	3.80573	2.42289		26	0	0	1.80879	1.56697	0	0	1.78573	1.09148		26	0	0	1.13917	1.1257	0	0	1.82856	0.904296		26	0	0	0.721427	0.28829	0	0	1.03976	0.450582		26	0	0	0.37037	0.221322	0.0021586	0.00252996	2.20404	1.12404
27	0	0	2.10986	0.657678	0	0	1.202	0.72319		27	0	0	4.71859	2.64101	0	0	1.29675	0.997957		27	0	0	1.05681	0.28505	0	0	0.361736	0.216902		27	0	0	1.71722	0.713926	0	0	0.153942	0.0851262		27	0	0	1.12963	0.50139	0.0126108	0.0147803	0.907294	0.748697
28	0	0	1.32095	0.855557	0	0	1.79789	1.37782		28	0	0	3.72006	3.11172	0	0	0.328903	0.291992		28	0	0	1.06669	0.313895	0	0	0.0800954	0.0807238		28	0	0	1.36162	0.413386	0	0	0.0686208	0.0525414		28	0	0	1.34538	0.944707	0	0	0.359805	0.201309
29	0	0	1.29641	0.615048	0	0	1.05726	0.711853		29	0	0	1.1995	0.8244	0	0	0.257328	0.217537		29	0	0	0.409566	0.0966885	0	0	0.116224	0.0910203		29	0	0	0.750511	0.425079	0	0	0.0436264	0.0385417		29	0	0	1.25551	0.696213	0	0	0.136787	0.104444
30	0	0	1.27323	0.600878	0	0	0.467735	0.464223		30	0	0	1.3656	0.929433	0	0	0.223813	0.219598		30	0	0	0.415247	0.144867	0	0	0.583958	0.464786		30	0	0	0.205181	0.110945	0	0	0.00511247	0.00481022		30	0	0	0.704272	0.180936	0	0	0.121677	0.100008
31	0	0	3.35299	1.31631	0	0	0.310384	0.34646		31	0.00704385	0.00442857	1.91207	0.900258	0	0	0.260168	0.28662		31	0	0	0.794933	0.315996	0	0	2.10895	1.79418		31	0	0	0.975347	0.315877	0	0	0.000908884	0.00106525		31	0.000113611	7.14286e-05	1.50716	0.323488	0	0	0.170416	0.107148
32	0	0	3.83731	1.09413	0	0	0.597932	0.695628		32	0.034992	0.0219207	3.79346	1.56093	0	0	0.0190866	0.0169895		32	0.00545331	0.00639148	0.868439	0.289514	0	0	1.68223	0.852987		32	0.00443081	0.00519308	1.83788	0.637689	0	0	0.00238582	0.00279627		32	0.0135197	0.00706754	2.65247	0.679745	0	0	0.064758	0.034003
33	0	0	3.15746	1.25417	0	0	0.0177232	0.0207723		33	0.0074983	0.00471429	1.34083	0.724874	0	0	0.00170416	0.00185411		33	0.0235174	0.024482	0.492502	0.175878	0	0	2.21904	1.19761		33	0.00249943	0.00250138	0.925471	0.355007	0	0	0	0		33	0.00352193	0.0019955	2.32447	0.898497	0	0	0.00204499	0.00112695
34	0	0	2.3239	1.13585	0	0	0.000681663	0.000798935		34	0.0106794	0.00671429	0.627698	0.254885	0	0	0.00113611	0.00133156		34	0.0476028	0.0521984	0.248807	0.0906601	0	0	1.41536	0.734929		34	0.232902	0.169107	0.806635	0.44894	0	0	0	0		34	0.000113611	7.14286e-05	1.45637	0.557671	0	0	0	0
35	0	0	1.70291	0.730409	0	0	0.000454442	0.000532623		35	0.467507	0.287461	0.564076	0.264841	0	0	0.000454442	0.000532623		35	0.339355	0.392729	0.154283	0.0788105	0	0	0.834242	0.442579		35	1.94331	1.25709	0.75142	0.481201	0	0	0	0		35	0.0121563	0.00615219	1.16258	0.355842	0	0	0.000340832	0.000214286
36	0.00783913	0.00613561	2.03567	0.797687	0	0	0.00340832	0.00399467		36	0.690411	0.380279	0.997501	0.675266	0	0	0.00204499	0.0023968		36	0.642922	0.520535	0.128153	0.0638234	0	0	1.78982	1.04915		36	1.98648	1.13176	1.26971	0.758403	0	0	0.00249943	0.00292943		36	0.212452	0.118214	1.09134	0.300857	0	0	0.000340832	0.000214286
37	0.0931606	0.0981404	0.815269	0.368737	0	0	0.00954329	0.0111478		37	0.968416	0.543365	0.620768	0.545612	0	0	0	0		37	1.4591	1.10246	0.0430584	0.0192727	0	0	0.900477	0.558507		37	1.9683	0.976162	0.616905	0.414613	0	0	0.0074983	0.00878828		37	0.398773	0.216767	0.899909	0.407036	0	0	0	0
38	0.670529	0.290726	0.913883	0.478713	0	0	0	0		38	0.547716	0.321196	0.00954329	0.0039598	0	0	0	0		38	0.836855	0.504846	0.0524881	0.0366256	0	0	0	0		38	3.04363	1.07168	0.28289	0.251051	0	0	0	0		38	0.475915	0.180732	0.606567	0.265802	0	0	0	0
39	3.75892	1.55589	0.647921	0.364094	0	0	0	0		39	1.1185	0.48714	0.0502159	0.0288471	0	0	0	0		39	2.17723	0.584339	0.0377187	0.0338795	0	0	0	0		39	7.11929	1.98237	0.0779368	0.0627773	0	0	0	0		39	1.38809	0.510795	0.512384	0.232276	0	0	0	0
40	5.94978	2.15671	0.375596	0.259182	0	0	0	0		40	2.68359	1.14295	0.068848	0.0351013	0	0	0	0		40	3.41013	0.908828	0.00999773	0.00546322	0	0	0	0		40	9.37582	2.16704	0.16803	0.096704	0	0	0	0		40	3.64985	1.14912	0.281413	0.144181	0	0	0	0
41	10.9459	3.40325	0.569075	0.345728	0	0	0	0		41	7.42013	2.58906	0.187117	0.0868751	0	0	0	0		41	6.81754	1.58278	0.0120427	0.00470636	0	0	0	0		41	15.9426	2.46165	0.778119	0.391514	0	0	0	0		41	10.091	1.9966	0.518746	0.19652	0	0	0	0
42	10.5573	2.98196	1.02306	0.476557	0	0	0	0		42	7.05351	2.6914	0.385026	0.16334	0	0	0	0		42	9.30118	2.14862	0.083731	0.0286377	0	0	0	0		42	16.0841	1.95873	0.553851	0.239474	0	0	0	0		42	11.6386	2.02147	0.520791	0.1485	0	0	0	0
43	6.85117	1.85675	0.656101	0.455417	0	0	0	0		43	4.29084	1.19874	0.584185	0.217451	0	0	0	0		43	5.56862	1.09927	0.143377	0.0631327	0	0	0	0		43	11.0966	1.38015	0.434106	0.223549	0	0	0	0		43	5.50591	1.0807	0.540445	0.1783	0	0	0	0
44	3.74529	0.833157	0.669166	0.430182	0	0	0	0		44	2.34538	0.588713	0.665644	0.232955	0	0	0	0		44	5.11338	1.12926	0.290275	0.129769	0	0	0	0		44	6.38025	1.78491	1.01681	0.439361	0	0	0	0		44	4.51659	0.974149	0.35935	0.275956	0	0	0	0
45	5.19655	1.46084	0.58748	0.340299	0	0	0	0		45	2.67189	0.893106	2.6603	1.71788	0	0	0	0		45	4.33015	1.10955	0.510793	0.246022	0	0	0	0		45	3.74938	1.18157	1.37639	0.544795	0	0	0	0		45	3.50318	0.80998	0.229948	0.114959	0	0	0	0
46	7.5935	3.03457	1.03692	0.627705	0	0	0	0		46	3.01386	0.915503	5.89571	3.41591	0	0	0	0		46	7.24665	2.69324	1.05453	0.597745	0	0	0	0		46	3.09884	1.04541	1.96342	0.757073	0	0	0	0		46	2.89377	0.855861	0.455124	0.177856	0	0	0	0
47	2.9616	1.29726	1.79539	0.97539	0	0	0	0		47	0.99182	0.365025	5.35162	1.2879	0	0	0.000227221	0.000266312		47	4.6569	2.04381	0.916383	0.388074	0	0	0	0		47	0.608612	0.534873	2.84197	0.998507	0	0	0	0		47	0.738469	0.317665	1.25494	0.375963	0	0	0	0
48	2.62543	0.953224	2.19836	1.01523	0	0	0	0		48	0.548171	0.297003	3.79277	0.652395	0	0	0.00306748	0.00359521		48	2.63008	0.977284	1.23597	0.517812	0	0	0	0		48	0.369689	0.357874	3.11406	0.844197	0	0	0	0		48	0.122472	0.130659	1.05908	0.22586	0	0	0	0
49	1.77096	0.689385	0.866053	0.264494	0	0	0	0		49	0.272665	0.247455	4.03079	1.60148	0	0	0.0096569	0.0113182		49	1.4165	0.683556	0.893206	0.201854	0	0	0	0		49	0.0197682	0.0230215	2.52602	0.669381	0	0	0	0		49	0.154624	0.168959	0.637355	0.182918	0	0	0	0
50	1.25187	0.486138	0.479891	0.263164	0	0	0	0		50	0.118837	0.088399	4.56408	2.45383	0	0	0.0244263	0.0286285		50	0.776301	0.384542	0.721995	0.230954	0	0	0	0		50	0.00352193	0.00412783	2.32549	0.883402	0	0	0	0		50	0.0886162	0.0881704	0.672574	0.195443	0	0	0	0
51	1.4416	0.70145	1.07657	0.424085	0	0	0	0		51	0.0482845	0.0266147	4.55215	2.19534	0	0	0.0564644	0.0661784		51	0.278459	0.161738	1.72336	0.592754	0	0	0	0		51	0	0	2.47217	0.98434	0	0	0	0		51	0.0874801	0.087689	1.76914	0.629094	0.00329471	0.00386152	0	0
52	1.93717	0.969711	2.76358	0.948028	0	0	0	0		52	0.0728244	0.0414708	2.95546	1.12874	0	0	0.0124972	0.0146471		52	0.115315	0.0745315	2.27994	0.901164	0	0	0	0		52	0.00204499	0.0023968	3.13667	1.08181	0	0	0	0		52	0.049875	0.040048	2.0943	0.68873	0.0124972	0.0146471	0.000568053	0.000665779
53	2.11827	1.12835	2.42661	0.807917	0	0	0	0		53	0.0840718	0.0411757	1.97092	0.807881	0.00352193	0.00412783	0	0		53	0.0355601	0.0294369	1.46989	0.518702	0	0	0	0		53	0.0127244	0.0149134	3.30448	1.04178	0	0	0	0		53	0.0278346	0.0148561	1.59691	0.635242	0.0153374	0.017976	0.00443081	0.00505248
54	0.589866	0.426382	1.4975	0.656259	0	0	0	0		54	0.00545331	0.00303568	0.52738	0.446241	0.000908884	0.000798935	0	0		54	0.00397637	0.00451444	0.526471	0.219498	0	0	0	0		54	0.00329471	0.00386152	2.12781	0.76786	0	0	0	0		54	0.000113611	7.14286e-05	0.870711	0.475337	0.0360145	0.0422104	0.000454442	0.000532623
55	0.176551	0.199037	1.05726	0.49933	0	0	0	0		55	0	0	0.441831	0.431631	0.000113611	0.000133156	0	0		55	0.000227221	0.000266312	0.122018	0.0610732	0	0	0	0		55	0	0	1.01182	0.375841	0	0	0	0		55	0	0	0.379914	0.218242	0.119632	0.140028	0	0
56	0.0230629	0.0123516	2.00432	1.05385	0	0	0	0		56	0.000454442	0.000532623	0.434901	0.350638	0.000340832	0.000267949	0	0		56	0.000454442	0.000532623	0.0113611	0.00660491	0	0	0	0		56	0	0	0.477505	0.255922	0.0160191	0.0180473	0	0		56	0	0	0.16803	0.0741088	0.168598	0.190141	0	0
57	0.0206771	0.0108919	2.88605	1.88844	0.235287	0.147842	0	0		57	0.00420359	0.00492676	0.427971	0.307276	0.132356	0.0620495	0	0		57	0	0	0.0139741	0.00976997	0.229607	0.269108	0	0		57	0	0	0.788684	0.506731	0.795387	0.584154	0	0		57	0	0	0.247217	0.16847	0.400364	0.379775	0	0
58	0.000454442	0.000532623	2.13985	1.61641	0.634742	0.340209	0	0		58	0.000568053	0.000665779	0.140877	0.102679	0.476369	0.205804	0	0		58	0	0	0.00840718	0.00828851	0.396842	0.464408	0.00102249	0.0011984		58	0	0	1.15815	0.665122	1.77062	1.02104	0	0		58	0	0	0.121336	0.0848049	0.868666	0.631337	0.00102249	0.000642857
59	0	0	0.490911	0.424361	1.03965	0.902425	0	0		59	0	0	0.0554419	0.0384151	0.436151	0.184608	0	0		59	0	0	0.00284026	0.00145696	0.135424	0.138375	0.00181777	0.00213049		59	0	0	0.901045	0.650909	1.45671	0.932129	0	0		59	0	0	0.0237446	0.00911506	1.3698	0.705817	0	0
60	0	0	0.647694	0.418901	2.16792	1.9928	0	0		60	0	0	0.0479436	0.0386222	0.373551	0.14662	0	0		60	0	0	0	0	0.0813451	0.0722399	0	0		60	0	0	0.507498	0.282438	1.52897	0.873594	0	0		60	0	0	0.00477164	0.00460983	1.7888	0.824103	0	0
61	0	0	0.527721	0.528278	2.50102	1.77797	0	0		61	0	0	0.137469	0.143234	0.555442	0.240183	0.000113611	0.000133156		61	0	0	0	0	0.287207	0.320511	0	0		61	0	0	0.24608	0.13703	1.85287	0.811185	0	0		61	0	0	0.00795274	0.00693569	2.13258	1.0277	0	0
62	0	0	0.0969098	0.111963	2.95842	1.78846	0	0		62	0	0	0.130879	0.1531	0.650761	0.273092	0.00113611	0.00133156		62	0.000113611	0.000133156	0	0	0.480345	0.452133	0.0143149	0.0167776		62	0	0	0.353102	0.221742	4.10168	1.51769	0	0		62	0	0	0.0106794	0.0112483	1.89025	0.872978	0	0
63	0.00295387	0.00109842	0.0672574	0.077411	3.21938	1.58347	0	0		63	0.000227221	0.000266312	0.0222677	0.0256578	0.801182	0.263628	0	0		63	0.00488525	0.0057257	0	0	0.712338	0.569894	0.0691888	0.0810919		63	0.00147694	0.000627779	0.162463	0.102143	6.32822	1.63625	0	0		63	0	0	0.00170416	0.00160341	2.38843	1.00405	0	0
64	0.0673711	0.0395266	0.019541	0.0224286	1.82288	0.865705	0	0		64	0.00852079	0.00478917	0	0	1.91116	0.773091	0	0		64	0.0130652	0.00666317	0	0	0.575892	0.36269	0.037037	0.0434088		64	0.0366962	0.0149829	0.0440809	0.0277143	4.97114	1.25181	0	0		64	0.00227221	0.0012837	0	0	2.17382	0.969066	0	0
65	0.0931606	0.0583704	0.0121563	0.0135241	1.82765	0.763098	0	0		65	0.00931606	0.0059625	0	0	2.52306	1.1778	0	0		65	0.0164735	0.00731924	0	0	1.06567	0.694609	0.0153374	0.017976		65	0.0439673	0.0165736	0.00102249	0.000642857	4.36639	1.10062	0	0		65	0.00681663	0.00297305	0	0	1.80959	0.830028	0	0
66	0.103045	0.0640671	0.0232902	0.0263561	1.97114	0.819632	0	0		66	0.0103386	0.00895758	0	0	2.2663	0.927758	0	0		66	0.00477164	0.00248636	0	0	1.57589	1.11878	0.00193138	0.00226365		66	0.0248807	0.0247093	0.000227221	0.000142857	5.33981	1.296	0	0		66	0.00397637	0.0024854	0	0	1.53488	0.630798	0	0
67	0.22938	0.116493	0.00658941	0.00768211	2.90286	1.06105	0	0		67	0.0671438	0.051478	0	0	2.19677	1.15754	0	0		67	0.012838	0.00453616	0	0	1.22222	0.81453	0.000113611	0.000133156		67	0.110316	0.0960571	0	0	5.93706	1.54561	0	0		67	0.0637355	0.0585294	0	0	1.53738	0.542194	0	0
68	1.10248	0.453498	0	0	3.13849	0.873491	0.00159055	0.001		68	0.439446	0.266255	0	0	2.04828	0.320041	0	0		68	0.149171	0.108453	0	0	1.06658	0.3068	0.000568053	0.000665779		68	0.478187	0.303233	0	0	5.27982	1.38592	0	0		68	0.412065	0.292905	0	0	4.28618	1.13729	0	0
69	2.76153	0.943382	0	0	3.59009	0.883754	0	0		69	0.825721	0.433129	0	0	3.61191	0.458129	0	0		69	1.00034	0.296774	0	0	3.51965	1.05192	0	0		69	0.918996	0.315407	0	0	6.53567	1.2531	0	0		69	1.3756	0.513955	0	0	4.01954	1.01552	0	0
70	3.43274	1.01279	0	0	3.40502	1.29361	0	0		70	1.19234	0.382851	0	0	2.41786	0.23432	0	0		70	1.6978	0.659537	0	0	5.92229	1.53513	0	0		70	1.4324	0.531012	0	0	6.99227	1.60156	0	0		70	3.21438	1.46799	0	0	2.10202	1.04702	0	0
71	2.24563	0.5776	0	0	4.55158	2.75793	0	0		71	1.3673	0.605214	0	0	2.35401	0.825919	0	0		71	1.42945	0.768877	0	0	4.18871	1.16421	0	0		71	1.76414	0.807073	0	0	4.73086	1.8312	0	0		71	1.42047	0.470364	0	0	0.761304	0.315089	0	0
72	1.64406	0.394115	0	0	5.16599	2.96725	0.0140877	0.00885714		72	1.06237	0.376778	0	0	3.65156	0.798377	0	0		72	1.21029	0.812836	0	0	7.10043	2.09643	0	0		72	2.25449	0.974051	0	0	7.50409	1.44331	0	0		72	1.19234	0.374161	0	0	2.20688	0.870231	0	0
73	1.45558	0.384028	0	0	4.69439	1.20891	0.0126108	0.00792857		73	2.10486	0.662009	0	0	2.71552	0.574239	0	0		73	0.914906	0.521905	0	0	5.31686	1.22972	0	0		73	2.37832	1.21481	0	0	7.02602	1.36156	0	0		73	1.68337	0.443934	0	0	2.73279	0.884741	0	0
74	1.05567	0.35444	0	0	3.84299	1.54512	0	0		74	4.19189	1.4222	0	0	1.67167	0.783744	0	0		74	1.25585	0.454354	0	0	8.66235	2.72997	0	0		74	3.36015	1.64368	0	0	4.12406	1.34613	0	0		74	4.22438	1.10411	0	0	2.09532	1.16049	0	0
75	1.32868	0.378606	0	0	2.68734	1.24918	0	0		75	5.62997	2.16561	0	0	0.720632	0.422551	0	0		75	1.66962	0.573977	0	0	4.36844	1.28197	0	0		75	4.57237	1.71756	0	0	2.4975	0.821289	0	0		75	6.11111	1.4846	0	0	0.926835	0.415612	0	0
76	0.854465	0.288416	0	0	2.12906	1.24341	0	0		76	2.5476	0.85137	0	0	0.25426	0.174771	0	0		76	1.54181	0.784585	0	0	2.40536	1.1786	0	0		76	4.72586	1.53099	0	0	1.45444	0.621028	0	0		76	2.78653	0.634164	0	0	1.1561	0.518391	0	0
77	0.252102	0.14889	0	0	2.90195	1.71171	0	0		77	3.40207	1.59907	0	0	0.238582	0.158981	0	0		77	0.555556	0.336683	0	0	1.99546	0.856068	0	0		77	3.72506	1.36326	0	0	1.59237	0.655193	0	0		77	3.00068	1.11174	0	0	2.26994	1.06221	0	0
78	0.0637355	0.0295844	0	0	2.20541	0.842457	0	0		78	2.45683	1.12038	0	0	0.346285	0.240869	0	0		78	0.633492	0.425933	0	0	0.719609	0.367994	0	0		78	2.30686	1.44293	0	0	0.755169	0.386571	0	0		78	1.86514	0.750956	0	0	2.11247	0.866146	0	0
79	0.0439673	0.020475	0	0	1.22961	0.620965	0	0		79	0.973415	0.673373	0	0	0.225517	0.1913	0	0		79	0.289252	0.199557	0	0	0.700182	0.409528	0	0		79	1.59327	0.740162	0	0	0.284481	0.137524	0	0		79	0.770166	0.451162	0	0	1.80209	1.06187	0	0
80	0.0230629	0.0101327	0	0	2.27744	1.55941	0.00124972	0.00146471		80	0.319359	0.306533	0	0	0.225744	0.196453	0	0		80	0.147012	0.10849	0	0	1.00227	0.701937	0	0		80	0.58998	0.337368	0	0	0.209043	0.0873853	0	0		80	0.296183	0.195808	0	0	0.742899	0.509048	0	0
81	0.00454442	0.00226484	0	0	1.65315	1.21383	0.00408998	0.00479361		81	0.0689616	0.0761815	0	0	0.0728244	0.0709877	0	0		81	0.0190866	0.015513	0	0	0.774824	0.527694	0	0		81	0.0640763	0.0365481	0	0	0.159168	0.0696682	0	0		81	0.169961	0.150084	0	0	0.188707	0.119544	0	0
82	0	0	0	0	2.04397	1.54447	0.000568053	0.000665779		82	0	0	0	0	0.0118155	0.013267	0	0		82	0.0109066	0.0107486	0	0	0.947057	1.05657	0	0		82	0.00715746	0.00425987	0	0	0.220291	0.125734	0	0		82	0.0259032	0.0274346	0	0	0.0678255	0.0452839	0	0
83	0	0	0	0	2.74563	2.51406	0	0		83	0	0	0	0	0.00284026	0.00332889	0	0		83	0.000227221	0.000266312	0	0	0.651216	0.759673	0	0		83	0	0	0	0	0.0949784	0.0583776	0	0		83	0.000568053	0.000665779	0	0	0.0490798	0.0514172	0	0
84	0	0	0	0	0.509543	0.577063	0	0		84	0	0	0	0	0.00147694	0.00173103	0	0		84	0	0	0	0	0.447398	0.521272	0	0		84	0.000113611	7.14286e-05	0	0	0.0228357	0.0143571	0	0		84	0	0	0	0	0.0184049	0.0211293	0	0
85	0	0	0	0	0.261872	0.298079	0	0		85	0	0	0	0	0.000227221	0.000266312	0	0		85	0	0	0	0	0.424449	0.495247	0	0		85	0	0	0	0	0.00454442	0.00190476	0	0		85	0	0	0	0	0.0163599	0.0130815	0	0
86	0	0	0	0	0.972506	1.13728	0	0		86	0	0	0	0	0	0	0	0		86	0	0	0	0	0.234151	0.273339	0	0		86	0	0	0	0	0.00874801	0.0055	0	0		86	0	0	0	0	0.0281754	0.0259916	0	0
87	0	0	0	0	0.921154	1.07884	0	0		87	0	0	0	0	0	0	0	0		87	0	0	0	0	0.160986	0.186706	0	0		87	0	0	0	0	0.00488525	0.00307143	0	0		87	0	0	0	0	0.0173824	0.0128534	0	0
88	0	0	0	0	0.437628	0.512916	0	0		88	0	0	0	0	0	0	0	0		88	0	0	0	0	0.062713	0.0732066	0	0		88	0	0	0	0	0	0	0	0		88	0	0	0	0	0.0043172	0.00437054	0	0
89	0	0	0	0	0.0485117	0.0568575	0	0		89	0	0	0	0	0	0	0	0		89	0	0	0	0	0.0588503	0.0689747	0	0		89	0	0	0	0	0	0	0	0		89	0	0	0	0	0.00499886	0.00585885	0	0
90	0	0	0	0	0.132015	0.151442	0	0		90	0	0	0	0	0	0	0	0		90	0	0	0	0	0.0420359	0.0492676	0	0		90	0	0	0	0	0	0	0	0		90	0	0	0	0	0.00306748	0.00359521	0	0
91	0	0	0	0	0.103613	0.120605	0	0		91	0	0	0	0	0	0	0	0		91	0	0	0	0	0.00249943	0.00292943	0	0		91	0	0	0	0	0	0	0	0		91	0	0	0	0	0.00340832	0.00399467	0	0
92	0	0	0	0	0.000113611	0.000133156	0	0		92	0	0	0	0	0	0	0	0		92	0	0	0	0	0	0	0	0		92	0	0	0	0	0	0	0	0		92	0	0	0	0	0.000340832	0.000399467	0	0
93	0	0	0	0	0.00227221	0.00266312	0	0		93	0	0	0	0	0	0	0	0		93	0	0	0	0	0.000340832	0.000399467	0	0		93	0	0	0	0	0	0	0	0		93	0	0	0	0	0	0	0	0
[truncated: 9 more columns]

[truncated: 10 more sheets: Supplementary Figure 2, Supplementary Figure 3, Supplemetary Figure 5, Supplementary Figure 11, Supplementary Figure 12, Supplementary Figure 13, Supplementary Figure 14, Supplemetary Figure 21, Supplementary Figure 22, Supplementary Figure 23]
